# Supplementary material for: Development of Molecular Marker Linked to Seed Hardness in Pomegranate Using Bulked Segregant Analysis
Source: Life (Basel). 2023 May 1;13(5):1123. doi: 10.3390/life13051123 (PMC10221812; doi:10.3390/life13051123)
Supplement: Supplementary file 1 [file life-13-01123-s001.zip]

Archive with 1 entries (1 files):
- Supplementary Tables S1 and S2.pdf
